# Supplementary material for: Novel Identification of the Collection of Pathogenic Fungal Species Verticillium with the Development of Species-Specific SSR Markers
Source: Pathogens. 2023 Mar 29;12(4):535. doi: 10.3390/pathogens12040535 (PMC10143602; doi:10.3390/pathogens12040535)
Supplement: Supplementary file 1 [file pathogens-12-00535-s001.zip]

Archive with 4 entries (4 files):
- Supplementary/Figure S1.pdf
- Supplementary/Table S1.pdf
- Supplementary/Table S2_revised.xlsx
- Supplementary/Table S3.pdf
