# Supplementary material for: Novel Identification of the Collection of Pathogenic Fungal Species Verticillium with the Development of Species-Specific SSR Markers
Source: Pathogens. 2023 Mar 29;12(4):535. doi: 10.3390/pathogens12040535 (PMC10143602; doi:10.3390/pathogens12040535)
Supplement: Supplementary file 1 [file pathogens-12-00535-s001.zip › Supplementary/Table S2_revised.xlsx]

## Sheet: List1
Isolate	FAM 598	FAM 598	VIC 959	VIC 959	NED 228	NED 228	PET 1004	PET 1004	FAM 886	FAM 886	VIC2756	VIC2756	NED3507	NED3507	PET1468	PET1468	FAM2390	FAM2390	VIC3111	VIC3111	NED1556	NED1556	PET3632
P10-V.nonalfalfae-hop-D-L	187.89	187.89	209.19	209.19	187.68	187.68	204.99	204.99	135.66	135.66	234.64	234.64	193.25	193.25	174.29	174.29	126.06	126.06	193.9	193.9	110.92	110.92	237.02
P114/1-V.nonalfalfae-hop-D-L	187.9	187.9	209.23	209.23	187.79	187.79	204.96	204.96	135.6	135.6	234.72	234.72	193.17	193.17	174.26	174.26	125.96	125.96	193.9	193.9	111.05	111.05	237
P34/1-V.nonalfalfae-hop-D-L	187.95	187.95	209.29	209.29	187.75	187.75	204.99	204.99	135.61	135.61	234.69	234.69	193.32	193.32	174.33	174.33	126.07	126.07	193.83	193.83	110.94	110.94	237
P15-V.nonalfalfae-hop-D-L	187.95	187.95	209.29	209.29	187.74	187.74	204.89	204.89	135.55	135.55	234.73	234.73	193.24	193.24	174.25	174.25	126.02	126.02	193.87	193.87	110.96	110.96	236.93
P83-V.nonalfalfae-hop-D-M	187.93	187.93	209.2	209.2	187.72	187.72	205	205	135.64	135.64	234.75	234.75	193.23	193.23	174.32	174.32	126.04	126.04	193.94	193.94	111.04	111.04	236.92
CD6/99-V.nonalfalfae-hop-D-M	187.89	187.89	209.39	209.39	187.78	187.78	204.99	204.99	135.52	135.52	234.66	234.66	193.32	193.32	174.33	174.33	126.01	126.01	193.98	193.98	111.07	111.07	236.93
CD14/93-V.nonalfalfae-hop-D-M	187.95	187.95	209.31	209.31	187.84	187.84	205.01	205.01	135.67	135.67	234.73	234.73	193.28	193.28	174.36	174.36	126.01	126.01	193.83	193.83	111.07	111.07	236.93
CD15/98-V.nonalfalfae-hop-D-M	187.9	187.9	209.04	209.04	187.59	187.59	204.97	204.97	135.56	135.56	234.53	234.53	193.42	193.42	174.36	174.36	126.02	126.02	193.87	193.87	111.07	111.07	237.04
P84/2-V.nonalfalfae-hop-D-M	187.9	187.9	209.41	209.41	187.8	187.8	204.91	204.91	135.55	135.55	234.75	234.75	193.36	193.36	174.41	174.41	126.04	126.04	193.87	193.87	111.05	111.05	236.94
T2-V.nonalfalfae-hop-SI-L	187.9	187.9	209.21	209.21	187.7	187.7	204.91	204.91	135.58	135.58	234.52	234.52	193.1	193.1	174.3	174.3	126.12	126.12	193.87	193.87	110.97	110.97	236.93
TABOR6-V.nonalfalfae-hop-SI-L	187.84	187.84	209.41	209.41	187.74	187.74	205.01	205.01	135.67	135.67	234.76	234.76	193.31	193.31	174.3	174.3	126.04	126.04	193.87	193.87	110.94	110.94	236.92
Ciz/DED-V.nonalfalfae-hop-SI-L	187.91	187.91	209.29	209.29	187.8	187.8	204.89	204.89	135.55	135.55	234.79	234.79	193.35	193.35	174.33	174.33	126.04	126.04	193.84	193.84	111.29	111.29	236.93
BIZ-V.nonalfalfae-hop-SI-L	187.81	187.81	209.37	209.37	187.81	187.81	204.93	204.93	135.59	135.59	234.75	234.75	193.21	193.21	174.35	174.35	126.07	126.07	193.94	193.94	110.97	110.97	236.96
VranBis09-V.nonalfalfae-hop-SI-L	187.89	187.89	209.39	209.39	187.68	187.68	204.99	204.99	135.64	135.64	234.75	234.75	193.25	193.25	174.29	174.29	126.06	126.06	194.05	194.05	111	111	237.07
Sent4-V.nonalfalfae-hop-SI-L	187.84	187.84	209.41	209.41	187.74	187.74	204.91	204.91	135.52	135.52	234.57	234.57	193.17	193.17	174.26	174.26	126.03	126.03	194.05	194.05	111.13	111.13	237.05
MO3-V.nonalfalfae-hop-SI-M	187.84	187.84	209.39	209.39	187.74	187.74	204.99	204.99	135.66	135.66	234.76	234.76	193.31	193.31	174.3	174.3	126.04	126.04	194.01	194.01	111.11	111.11	237.05
Ocer-V.nonalfalfae-hop-SI-M			209.29	209.29	187.74	187.74	204.89	204.89	135.57	135.57	234.64	234.64	193.28	193.28	174.3	174.3	126.12	126.12	194.09	194.09			236.99
Zup-V.nonalfalfae-hop-SI-M	187.84	187.84	209.31	209.31	187.74	187.74	204.91	204.91	135.55	135.55	234.66	234.66	193.25	193.25	174.41	174.41	126.09	126.09	194.04	194.04	111.04	111.04	237.01
Rec91-V.nonalfalfae-hop-SI-M	187.89	187.89	209.29	209.29	187.78	187.78	204.99	204.99	135.63	135.63	234.85	234.85	193.22	193.22	174.28	174.28	126.03	126.03	194.04	194.04	111.13	111.13	236.97
KRES98-V.nonalfalfae-hop-SI-M	187.95	187.95	209.34	209.34	187.75	187.75	204.97	204.97	135.64	135.64	234.59	234.59	193.28	193.28	174.33	174.33	126.11	126.11	193.98	193.98	111.02	111.02	236.98
1985a-V.nonalfalfae-hop-GB-L	187.97	187.97	209.17	209.17	187.67	187.67	204.93	204.93	135.66	135.66	234.73	234.73	193.28	193.28	174.25	174.25	126.12	126.12	194.09	194.09	111.04	111.04	237.08
11041-V.nonalfalfae-hop-GB-L	187.91	187.91	209.34	209.34	187.81	187.81	204.97	204.97	135.55	135.55	234.79	234.79	193.32	193.32	174.29	174.29	126.12	126.12	193.95	193.95	111.02	111.02	237.08
11055-V.nonalfalfae-hop-GB-L	187.84	187.84	209.34	209.34	187.74	187.74	204.97	204.97	135.53	135.53	234.73	234.73	193.33	193.33	174.36	174.36	126.04	126.04	194.09	194.09	111.13	111.13	237.11
11047-V.nonalfalfae-hop-GB-L	187.9	187.9	209.22	209.22	187.7	187.7	204.85	204.85	135.55	135.55	234.63	234.63	193.28	193.28	174.3	174.3	126.08	126.08	193.98	193.98	111.12	111.12	237.08
11097-V.nonalfalfae-hop-GB-L	187.84	187.84	209.32	209.32	187.74	187.74	204.95	204.95	135.56	135.56	234.74	234.74	193.32	193.32	174.38	174.38	126.08	126.08	194.09	194.09	111.04	111.04	237.08
11100-V.nonalfalfae-hop-GB-L	187.96	187.96	209.32	209.32	187.85	187.85	204.95	204.95	135.55	135.55	234.87	234.87	193.28	193.28	174.26	174.26	126.01	126.01	193.98	193.98	111.13	111.13	237.08
1974-V.nonalfalfae-hop-GB-L	187.9	187.9	209.31	209.31	187.8	187.8	204.91	204.91	135.57	135.57	240	240	193.24	193.24	174.32	174.32	126.01	126.01	193.98	193.98	111.02	111.02	236.96
298100-V.nonalfalfae-hop-GB-L	187.77	187.77	209.38	209.38	187.67	187.67	204.95	204.95	135.52	135.52	234.73	234.73	193.43	193.43	174.25	174.25	126.11	126.11	194.2	194.2			237.15
298101-V.nonalfalfae-hop-GB-L	187.95	187.95	209.29	209.29	187.74	187.74	204.89	204.89	135.66	135.66	234.72	234.72	193.4	193.4	174.34	174.34	126.03	126.03	194.18	194.18	111.1	111.1	237.12
298102-V.nonalfalfae-hop-GB-L	187.88	187.88	209.41	209.41	187.78	187.78	205.01	205.01	135.6	135.6	234.75	234.75	193.32	193.32	174.38	174.38	126.11	126.11	194.2	194.2	111.1	111.1	237.22
1953-V.nonalfalfae-hop-GB-M	187.88	187.88	209.38	209.38	187.77	187.77	205.05	205.05	135.55	135.55	234.76	234.76	193.32	193.32	174.41	174.41	126.27	126.27	194.3	194.3	111.21	111.21	237.14
298092-V.nonalfalfae-hop-GB-M	187.94	187.94	209.16	209.16	187.57	187.57	204.93	204.93	135.52	135.52	239.65	239.65	193.32	193.32	174.29	174.29	126	126	194.17	194.17	111.21	111.21	237.12
298095-V.nonalfalfae-hop-GB-M	187.91	187.91	209.12	209.12	187.81	187.81	206.83	206.83	135.64	135.64	234.61	234.61	193.25	193.25	174.33	174.33	126.08	126.08	194.13	194.13	111.2	111.2	237.04
Sol-V.nonalfalfae-hop-PL-M	187.91	187.91	209.05	209.05	187.61	187.61	204.91	204.91	135.55	135.55	234.69	234.69	193.24	193.24	174.33	174.33	126.05	126.05	194.09	194.09	111.22	111.22	237.04
CBS393.91-V.nonalfalfae-hop-B-M	187.88	187.88	209.26	209.26	187.67	187.67	204.93	204.93	135.56	135.56	234.79	234.79	193.31	193.31	174.33	174.33	126.05	126.05	194.23	194.23	111.12	111.12	237.03
Kum-V.nonalfalfae-cucumber-SI	187.9	187.9	209.31	209.31	187.8	187.8	204.91	204.91	135.55	135.55	234.84	234.84	193.31	193.31	174.3	174.3	126.08	126.08	194.2	194.2	111.21	111.21	237.13
Surf-V.nonalfalfae-petunia-SI	187.95	187.95	209.24	209.24	187.64	187.64	204.97	204.97	135.55	135.55	234.81	234.81	193.21	193.21	174.26	174.26	126.05	126.05	194.23	194.23	111.22	111.22	237.03
11077-V.nonalfalfae-Galinsoga-GB	187.89	187.89	209.21	209.21	187.59	187.59	203	203	135.55	135.55	234.57	234.57	193.17	193.17	174.26	174.26	126.16	126.16	194.11	194.11	111.12	111.12	237.14
11081-V.nonalfalfae-Chrysanthemum-GB	188.03	188.03	209.32	209.32	187.75	187.75	203.28	203.28	135.53	135.53	234.72	234.72	193.31	193.31	174.38	174.38	126.05	126.05	194.12	194.12	111.1	111.1	237.12
CBS454.51-V.nonalfalfae-potato-GB	188.01	188.01	209.25	209.25	187.7	187.7	205.03	205.03	135.5	135.5	234.7	234.7	193.2	193.2	174.36	174.36	126.04	126.04	194.05	194.05	111.13	111.13	237.05
11066-V.nonalfalfae-potato-GB	187.93	187.93	209.05	209.05	187.52	187.52	205.02	205.02	135.63	135.63	234.63	234.63	193.36	193.36	174.33	174.33	126.03	126.03	194.18	194.18	111.19	111.19	237.13
T179-V.nonalfalfae-tomato-GB-M	187.92	187.92	209.15	209.15	187.61	187.61	205.02	205.02	135.52	135.52	236.73	236.73	193.29	193.29	174.35	174.35	126.04	126.04	194.22	194.22	111.27	111.27	237.12
CBS321/91-V.nonalfalfae-tomato-NL	187.96	187.96	209.37	209.37	187.76	187.76	205.14	205.14	135.52	135.52	234.74	234.74	193.32	193.32	174.38	174.38	126.08	126.08	194.28	194.28	111.19	111.19	237.13
AR01/067-V.nonalfalfae-tomato-GB-L	187.92	187.92	209.37	209.37	187.72	187.72	203.12	203.12	135.55	135.55	234.76	234.76	193.28	193.28	174.3	174.3	126.05	126.05	194.2	194.2	111.2	111.2	237.15
AR01/140-V.nonalfalfae-tomato-GB-L	187.98	187.98	209.38	209.38	187.78	187.78	205.05	205.05	135.55	135.55	234.84	234.84	193.33	193.33	174.37	174.37	126.08	126.08	194.2	194.2	111.2	111.2	237.15
AR01JS1-V.nonalfalfae-tomato-GB	187.92	187.92	209.24	209.24	187.71	187.71	205.08	205.08	135.66	135.66	239.83	239.83	193.35	193.35	174.37	174.37	126.02	126.02	194.24	194.24	111.19	111.19	237.09
PD83/53a-V.nonalfalfae-tomato-NL	187.93	187.93	209.27	209.27	187.83	187.83	205.04	205.04	135.61	135.61	234.81	234.81	193.37	193.37	174.41	174.41	126.03	126.03	194.17	194.17	111.19	111.19	237.12
PD2000/4186a-V.nonalfalfae-tomato-NL	187.99	187.99	209.19	209.19	187.68	187.68	204.99	204.99	135.57	135.57	234.69	234.69	193.24	193.24	174.33	174.33	126.08	126.08	194.3	194.3	111.1	111.1	237.13
314193-V.nonalfalfae-potato-AUS	187.99	187.99	209.19	209.19	187.69	187.69	204.99	204.99	135.64	135.64	234.81	234.81	193.32	193.32	174.36	174.36	126.08	126.08	194.32	194.32	111.21	111.21	237.04
340646-V.nonalfalfae-potato-ESP	187.99	187.99	209.19	209.19	187.68	187.68	204.99	204.99	135.55	135.55	234.71	234.71	193.4	193.4	174.34	174.34	126.19	126.19	194.2	194.2	111.21	111.21	237.15
11-V.alfalfae-alfalfa-CAN	193.02	193.02	214.71	214.71	215.63	215.63	204.39	204.39	170.58	170.58	239.16	239.16	213.57	213.57	189.65	189.65	161.04	161.04	212.99	212.99	156.72	156.72	251.66
Luc-V.alfalfae-alfalfa-GB-L	193.08	193.08	214.5	214.5	215.6	215.6	204.39	204.39	170.51	170.51	239.17	239.17	213.58	213.58	189.54	189.54	161.17	161.17	213.38	213.38	156.87	156.87	251.82
41-V.alfalfae-alfalfa-CAN	192.98	192.98	214.81	214.81	215.63	215.63	204.43	204.43	170.52	170.52	239.26	239.26	213.68	213.68	189.65	189.65	161.07	161.07	213.37	213.37	156.96	156.96	251.84
CBS392.91-V.alfalfae-alfalfa-N	193.08	193.08	214.92	214.92	215.73	215.73	204.43	204.43	170.52	170.52	239.15	239.15	213.57	213.57	189.59	189.59	161.17	161.17	213.37	213.37	156.94	156.94	251.81
107-V.alfalfae-alfalfa-US	193.15	193.15	214.92	214.92	215.73	215.73	204.39	204.39	171	171	239.15	239.15	213.68	213.68	189.63	189.63	161.18	161.18	213.37	213.37	156.94	156.94	251.83
CBS 122.175-V. leicanii-Cave cricket-ESP			214.71	214.71	187.75	187.75			135.64	135.64	234.84	234.84	186.83	186.83	174.27	174.27
B560-V. leicanii-Cave cricket-SL	187.9	187.9	214.71	214.71	187.8	187.8	204.58	204.58
CIG3-V.dahliae-hop-SI-M	214.7	214.7	214.6	214.6	187.74	187.74			135.55	135.55	221.87	221.87	186.97	186.97	174.22	174.22	191.27	191.27	193.98	193.98	160	160	235.15
JKG2-V.dahliae-catalpa-NL			214.51	214.51	110.36	110.36	204.5	204.5	168.37	168.37	222.19	222.19	186.81	186.81	174.14	174.14	151.48	151.48			160	160	235.36
JKG1-V.dahliae-potato -NL			214.7	214.7	110.3	110.3			168.16	168.16	222.29	222.29	186.76	186.76	174.15	174.15	151.47	151.47			160.11	160.11	235.32
JKG8-V.dahliae-potato-NL	187.96	187.96	214.71	214.71	110.34	110.34	204.57	204.57	168.29	168.29	222.26	222.26	186.83	186.83	174.15	174.15	151	151			160.11	160.11	235.44
DJK-V.dahliae-Chrysanthemum-NL	187.97	187.97	214.61	214.61	110.34	110.34	204.57	204.57	168.18	168.18	221.99	221.99	186.97	186.97	174.16	174.16	149.41	149.41			235.65	235.65	235.34
MAI-V.dahliae-Chrysanthemum-NL			214.81	214.81	110.32	110.32			168.29	168.29	222.21	222.21	186.87	186.87	174.15	174.15	149.4	149.4			167.24	167.24	235.38
Mint-V.dahliae-mint-US	187.96	187.96	214.81	214.81	110.34	110.34	204.57	204.57	168.3	168.3	222.09	222.09	186.79	186.79	174.27	174.27	149.41	149.41			167.27	167.27	235.39
GAJ09-V.dahliae-hop-SI	187.92	187.92	214.82	214.82	110.35	110.35	204.57	204.57	168.4	168.4	222.2	222.2	186.83	186.83	174.16	174.16	149.41	149.41			167.27	167.27	235.36
PDRENU/MAR-V.dahliae-hop-SI	188	188	214.71	214.71	110.32	110.32	204.68	204.68	168.3	168.3	222.27	222.27	186.94	186.94	174.15	174.15	149.4	149.4			167.31	167.31	235.31
CasD-V.dahliae-hop-SI	188.02	188.02	214.82	214.82	110.36	110.36	204.57	204.57	168.26	168.26	222.2	222.2	186.79	186.79	174.22	174.22	149.41	149.41			167.2	167.2	235.39
KresD-V.dahliae-hop-SI	187.92	187.92	214.71	214.71	110.35	110.35	204.53	204.53	168.25	168.25	222.08	222.08	186.9	186.9	174.19	174.19	151.48	151.48			160.11	160.11	235.35
MoD-V.dahliae-hop-SI	188.06	188.06	213.7	213.7	110.3	110.3	204.13	204.13	168.21	168.21	222.18	222.18	186.87	186.87	174.22	174.22	149.35	149.35			167.16	167.16	235.26
Oset-V.dahliae-hop-SI			214.71	214.71	110.36	110.36	204.54	204.54	168.3	168.3	222.21	222.21	186.87	186.87	174.15	174.15	149.29	149.29			167.2	167.2	235.27
12042-V.dahliae-hop-GB	188.03	188.03	214.71	214.71			204.63	204.63			222.2	222.2	186.82	186.82	174.27	174.27	151	151			185.17	185.17
PAP-V.dahliae-pepper-SI			214.61	214.61	110.32	110.32	204.47	204.47	168.26	168.26	222.18	222.18	186.81	186.81	174.23	174.23	149.34	149.34			167.31	167.31	235.35
PAP99-V.dahliae-pepper-SI			214.69	214.69	110.32	110.32	204	204	168.38	168.38	222.19	222.19	186.75	186.75	174.15	174.15	149.35	149.35			167.23	167.23	235.26
Pap2008-V.dahliae-pepper-SI			214.62	214.62	110.32	110.32	204	204	168.29	168.29	222.28	222.28	186.87	186.87	174.14	174.14	149.41	149.41			167.3	167.3	235.33
PD335-V.dahliae-mint-US			214.82	214.82	110.35	110.35					222.34	222.34	186.83	186.83	174.16	174.16	149.41	149.41			167.26	167.26	235.34
PD584-V.dahliae-cabbage-JAP			214.61	214.61	110.34	110.34			168.29	168.29	222.28	222.28	186.82	186.82	174.12	174.12	149.41	149.41			167.19	167.19	235.39
V176I-V.dahliae-cotton-ESP-M			214.73	214.73	110.32	110.32			168.44	168.44	222.23	222.23	186.91	186.91	174.12	174.12	191.43	191.43			181.71	181.71	235.43
V-138I-V.dahlie-cotton-ESP-L			214.8	214.8	155.5	155.5					222.1	222.1	186.82	186.82	174.16	174.16	191.35	191.35	145.25	145.25	160.11	160.11	235.35
CBS 102.464-V. albo-atrum-artichoke-IT	193.12	193.12	214.9	214.9	215.7	215.7	204.41	204.41	135.63	135.63	234.85	234.85	193.28	193.28	174.27	174.27							237.25
PD693-V. albo-atrum-tomato-GB			214.71	214.71			204.41	204.41			222.11	222.11	186.86	186.86	174.27	174.27	149.41	149.41
PAPmb-G. nigrescens-pepper-SI	187.97	187.97	214.72	214.72			204.52	204.52			222.11	222.11	186.87	186.87	174.24	174.24
CBS 123.176-G. nigrescens-insulation wool-FI			214.72	214.72	110.32	110.32	204.55	204.55					186.83	186.83	174.22	174.22
CBS110218-V.longisporum-Brassica-SE			214.61	214.61	110.34	110.34	204	204	135.56	135.56	222.81	222.81	187.22	187.22	174.3	174.3	173.83	173.83	186.51	186.51	105.29	105.29	240.32
PD330-V.longisporum-cabbage-US			214.6	214.6	110.36	110.36	204	204			222.7	222.7	186.65	186.65	174.33	174.33	171.73	171.73	186.52	186.52	105.17	105.17	240.32
JKG20- V. isaacii-linden-NL			214.72	214.72	187.75	187.75															159.89	159.89
CBS 456.51-V. nubilum-potato-GB					110.32	110.32							186.87	186.87	174.27	174.27							204.33
CBS 171.80-V. fungicola-agraricus-NL			214.82	214.82	187.74	187.74	204	204	131.37	131.37	234.85	234.85	186.99	186.99	174.35	174.35	149.45	149.45			111.37	111.37
SPECIES IDENTIFIED BY SSR MARKERS
Species	SSR locus
V. nonalfalfae	3632
V. dahliae	886
V. alfalfae	3111
V. albo-atrum	combination of 2756 and 3507; absence of 1556, 598, 886
V. longisporum	combination of 2390 and 1556
V. nubilum	3632
